# Supplementary material for: Genomic Insights into the Glutathione S-Transferase Gene Family of Two Rice Planthoppers, Nilaparvata lugens (Stål) and Sogatella furcifera (Horváth) (Hemiptera: Delphacidae)
Source: PLoS One. 2013 Feb 14;8(2):e56604. doi: 10.1371/journal.pone.0056604 (PMC3572974; doi:10.1371/journal.pone.0056604)
Supplement: Table S2 — GSH and substrate binding sites of three rice planthoppers. Nilaparvata lugens (Nl prefix), Sogatella furcifera (Sf prefix) Laodelphax striatellus (Ls prefix). (XLS) [file pone.0056604.s002.xls]

## Sheet: 工作表1
	Table S2 GSH and substrate binding sites of three rice planthoppers. Nilaparvata lugens (Nl prefix), Sogatella furcifera (Sf prefix) Laodelphax striatellus (Ls prefix).
			GSH binding site												Substrate binding site
	Gene	Length(AA)	Reference species	Reference Structure	GSH binding site and amino acid										Reference species	Reference Structure	substrate binding site and amino acid
	NlGSTd1	220	Anopheles dirus	cd03045	12	53	54	55	67	68					Anopheles gambiae	cd03177	104	108	109	112	113	116	120	166	169	207
					S	H	T	I	D	S							V	Y	R	R	E	F	R	S	T	L
	NlGSTd2	216	Anopheles dirus	cd03045	11	52	53	54	66	67					Anopheles gambiae	cd03177	103	107	108	111	112	115	164	167	206
					S	H	N	V	E	S							M	Y	Q	G	D	Y	S	T	F
	NlGSTe1	218	Anopheles dirus	cd03045	11	52	53	54	66	67					Anopheles gambiae	cd03177	103	107	108	111	112	115	119	165	168	208
					S	H	T	I	D	S							S	F	T	V	R	L	F	T	G	Y
	NlGSTo1	239	N/A												Human	cd03184	117	120	121	173	176	221
																	G	N	S	F	R	H
	NlGSTs1	202	Human	cd03039	8	14	50	51	52	63	64				Human	cd03192	96	99	100	103	104	159	163
					Y	L	Q	V	P	Q	S						T	R	L	G	K	T	I
	NlGSTs2	202	Human	cd03039	8	14	50	51	52	63	64				Human	cd03192	96	99	100	103	104	159	162
					Y	L	Q	V	P	Q	S						N	R	S	S	K	I	F
	NlGSTt1	236	Human	cd03050	16	17	45	46	58	59	60	71	72		Human	cd03183	108	112	113	116	117	119	120	124	178	181
					S	Q	H	L	K	V	P	E	S				H	R	A	A	M	F	R	L	E	Q
	NlGSTz	234	Human	cd03042	31	33	36	62	75	76	88	89			Human	cd03191	128	131	133	189	192
					S	C	R	Q	Q	V	E	S					Q	Q	L	N	R
	SfGSTd1	220	Anopheles dirus	cd03045	12	53	54	55	67	68					Anopheles gambiae	cd03177	104	108	109	112	113	116	120	166	169	207
					S	H	T	I	D	S							V	Y	R	R	E	F	R	S	T	L
	SfGSTd2	216	Anopheles dirus	cd03045	11	52	53	54	66	67					Anopheles gambiae	cd03177	103	107	108	111	112	115	119	164	167	206
					S	H	N	V	E	S							M	Y	Q	G	D	Y	F	S	T	F
	SfGSTe1	218	Anopheles dirus	cd03045	11	52	53	54	66	67					Anopheles gambiae	cd03177	103	107	108	111	112	115	119	165	168	207
					S	H	T	I	D	S							G	F	T	V	R	L	F	T	G	Y
	SfGSTo1	239	N/A													cd03184	117	120	121	124	125	173	176	221
																	G	G	S	Y	K	F	R	H
	SfGSTs1	202	Human	cd03039	8	14	50	51	52	63	64				Human	cd03192	96	99	100	103	104	159	162
					Y	L	Q	V	P	Q	S						S	R	L	G	K	V	Y
	SfGSTt1	235	Human	cd03050	16	17	45	46	58	59	71	72			Human	cd03183	108	112	113	116	117	119	120	178	181
					S	Q	H	L	K	V	E	S					H	R	A	A	M	F	R	E	Q
	SfGSTz1	217	Human	cd03042	15	17	20	46	59	60	72	73			Human	cd03191	112	115	117	173	176
					S	C	R	Q	Q	V	E	S					Q	Q	L	N	R
	LsGSTd1	220	Anopheles dirus	cd03045	12	53	54	55	67	68					Anopheles gambiae	cd03177	104	108	109	112	113	116	120	166	169	207
					S	H	T	I	D	S							V	Y	R	R	A	F	R	S	T	L
	LsGSTe1	218	Anopheles dirus	cd03045	11	52	53	54	66	67					Anopheles gambiae	cd03177	103	107	108	111	112	115	119	165	168	207
					S	H	T	I	D	S							G	F	T	V	R	L	F	T	G	Y
	LsGSTo1	204	N/A												Human	cd03184	117	120	121	124	125	173	176
																	G	G	S	Y	K	F	R
	LsGSTs1	212	Human	cd03039	10	16	52	53	54	65	66				Human	cd03192	98	101	102	104	105	161	164
					Y	R	M	L	P	Q	S						G	K	Q	L	W	S	N
	LsGSTs2	202	Human	cd03039	8	14	50	51	52	63	64				Human	cd03192	96	99	100	103	104	159	162
					Y	L	Q	V	P	Q	S						N	R	M	V	K	L	F
	LsGSTs3	202	Human	cd03039	8	14	50	51	52	63	64				Human	cd03192	96	99	100	103	104	159	162
					Y	L	Q	V	P	Q	S						T	R	M	G	K	V	Y
	LsGSTt1	236	Human	cd03050	16	17	45	46	58	59	71	72			Human	cd03183	108	112	113	116	117	119	120	124	178	181
					S	Q	H	L	K	V	E	S					H	R	A	A	M	F	R	L	E	Q
	LsGSTz1	217	Human	cd03042	15	17	20	46	59	60	72	73			Human	cd03191	112	115	117	173	176
					S	C	R	Q	Q	V	E	S					Q	Q	L	V	R
