# Supplementary material for: Genomic Insights into the Glutathione S-Transferase Gene Family of Two Rice Planthoppers, Nilaparvata lugens (Stål) and Sogatella furcifera (Horváth) (Hemiptera: Delphacidae)
Source: PLoS One. 2013 Feb 14;8(2):e56604. doi: 10.1371/journal.pone.0056604 (PMC3572974; doi:10.1371/journal.pone.0056604)
Supplement: Table S3 — Intron and Exon length for each of the GST genes in the Nilaparvata lugens (Nl prefix) genome. (XLS) [file pone.0056604.s003.xls]

## Sheet: 工作表1
Table S3 Intron and Exon length for each of the GST genes in Nilaparvata lugens (Nl prefix) genome.
			1	2	3	4	5	6	7
	NlGSTd1	Exon	143	59	143	169	149
		Intron	1314	968	2645	NA
	NlGSTd2	Exon	139	61	142	163	146
		Intron	1906	2059	1537	1128
	NlGSTe1	Exon	141	58	141	170	147
		Intron	927	943	824	1391
	NlGSTm1	Exon	125	75	247
		Intron	1614	2299
	NlGSTm2	Exon	125	83	245
		Intron	3937	4052
	NlGSTo1	Exon	29	105	226	120	114	126
		Intron	1534	1310	1572	1034	1334
	NlGSTs1	Exon	133	168	143	165
		Intron	2216	NA	1387
	NlGSTs2	Exon	133	168	143	165
		Intron	1557	1945	614
	NlGSTt1	Exon	129	86	151	182	163
		Intron	1639	1354	2143	1418
	NlGSTz1	Exon	18	52	149	83	121	106	125
		Intron	1001	1152	1698	1153	3628	4710
